# Supplementary material for: ASL mRNA-LNP Therapeutic for the Treatment of Argininosuccinic Aciduria Enables Survival Benefit in a Mouse Model
Source: Biomedicines. 2023 Jun 16;11(6):1735. doi: 10.3390/biomedicines11061735 (PMC10296609; doi:10.3390/biomedicines11061735)
Supplement: Supplementary file 1 [file biomedicines-11-01735-s001.zip]

Archive with 1 entries (1 files):
- biomedicines-2291789-supplementary.pdf
